# Supplementary material for: Differential Gel Electrophoresis (DIGE) Evaluation of Naphthoimidazoles Mode of Action: A Study in Trypanosoma cruzi Bloodstream Trypomastigotes
Source: PLoS Negl Trop Dis. 2016 Aug 23;10(8):e0004951. doi: 10.1371/journal.pntd.0004951 (PMC4995053; doi:10.1371/journal.pntd.0004951)
Supplement: S1 Table — (XLSX) [file pntd.0004951.s001.xlsx]

## Sheet: Plan1
Table S1. Experimental design for CyDye labelling in each sample and gel map
Gel number	Sample code	CyDye labelling
1	Control #1	Cy 5
	N1 #1	Cy 3
	Internal standard	Cy 2
2	Control #1	Cy 3
	N2 #1	Cy 5
	Internal standard	Cy 2
3	Control #1	Cy 5
	N3 #1	Cy 3
	Internal standard	Cy 2
4	Control #2	Cy 3
	N1 #2	Cy 5
	Internal standard	Cy 2
5	Control #2	Cy 5
	N2 #2	Cy 3
	Internal standard	Cy 2
6	Control #2	Cy 3
	N3 #2	Cy 5
	Internal standard	Cy 2
7	Control #3	Cy5
	N1 #3	Cy 3
	Internal standard	Cy 2
8	Control #3	Cy 3
	N2 #3	Cy 5
	Internal standard	Cy 2
9	Control #3	Cy 5
	N3 #3	Cy 3
	Internal standard	Cy 2
10	Control #4	Cy 5
	N1 #4	Cy 3
	Internal standard	Cy 2
11	Control #4	Cy 3
	N2 #4	Cy 5
	Internal standard	Cy 2
12	Control #4	Cy 5
	N3 #4	Cy 3
	Internal standard	Cy 2
13	Control #5	Cy 3
	N1 #5	Cy 5
	Internal standard	Cy 2
14	Control #5	Cy 5
	N2 #5	Cy 3
	Internal standard	Cy 2
15	Control #5	Cy 3
	N3 #5	Cy 5
	Internal standard	Cy 2
16	Control #6	Cy 5
	N1 #6	Cy 3
	Internal standard	Cy 2
17	Control #6	Cy 3
	N2 F	Cy 5
	Internal standard	Cy 2
18	Control #6	Cy 5
	N3 #6	Cy 3
	Internal standard	Cy 2
