# Supplementary material for: Differential Gel Electrophoresis (DIGE) Evaluation of Naphthoimidazoles Mode of Action: A Study in Trypanosoma cruzi Bloodstream Trypomastigotes
Source: PLoS Negl Trop Dis. 2016 Aug 23;10(8):e0004951. doi: 10.1371/journal.pntd.0004951 (PMC4995053; doi:10.1371/journal.pntd.0004951)
Supplement: S2 Table — (XLSX) [file pntd.0004951.s002.xlsx]

## Sheet: Plan1
Table S2: Proteins identified from DIGE spots of T. cruzi bloodstream trypomatigotes by MALDI-TOF/TOF MS
Spot number	Protein description	Acession number	Experimental molecular weight (Da)	Experimental isoelectric point	Coverage	Sequencea, b, c, d	Mascot Ion score	Scaffold Probability	Modifications	Precursor
										m/z	Charge	Error PPM
264	elongation factor 2 [T. cruzi]	gi|407835084	95582	6.32497	0.0386598	(R)FJADKFDWDVAEAR(K)	73.55	0.98		1682.85	1	18.04
						(R)AYJPVAESFGFTADJR(A)	68.49	0.97		1756.92	1	18.3
461	glucose-regulated protein 78, putative [T. cruzi]	gi|407842744	73942	5.30404	0.109063	(R)JTPSVVAFTETER(J)	65.32	0.97		1449.78	1	16.66
						(B)NBJPBNPHNTJYAJB(R)	79.14	0.99		1750.94	1	8.883
						(B)BSDJHEJVJVGGSTR(V)	63.66	0.97		1610.91	1	15.74
						(B)SDJHEJVJVGGSTR(V)	92.17	1		1482.82	1	16.83
						(R)GJNPDEAVAYGAAVBAAVJTGESEVGGR(V)	62.6	0.95		2701.38	1	13.94
473	paraflagellar rod component [T. cruzi]	gi|2209137	73942	5.4728	0.0789916	(M)TVYHEBFAJVPPBYPR(R)	100.71	1		1945.03	1	17.87
						(R)DNJSAJBPHBPPDJAR(D)	66.42	0.97		1771.97	1	16.74
						(R)SGTPFVHPJBEYGJB(S)	83.48	0.99		1672.89	1	13.18
477	major paraflagellar rod protein [T. cruzi]	gi|162179	71947	6.16736	0.0666667	(B)EASGAVGPADBBBPAVPEVTDVTJEAAR(B)	96.04	1		2806.37	1	-5.183
						(R)JBVHBEYJEAFR(R)	81.52	0.99		1532.78	1	-0.8781
525	heat shock protein 70 [T. cruzi]	gi|205278868	67688	5.61785	0.183767	(R)TTPSYVAFTDTER(J)	99.39	1		1487.72	1	12.27
						(B)GDDBPVJBVBFR(G)	58.72	0.95		1401.76	1	11.31
						(B)BAVVTVPAYFNDSBR(B)	98.76	1		1694.9	1	10.47
						(B)AVVTVPAYFNDSBR(B)	80.04	0.99		1566.81	1	10.5
						(R)JJNEPTAAAJAYGJDBVEDGBER(N)	150.28	1		2473.33	1	13.04
						(B)ATnGDTHJGGEDFDNR(J)	113.16	1	Deamidated (+1)	1719.74	1	10.66
						(B)SBJFSTYADNBPGVHJBVFEGER(A)	141.16	1		2622.3	1	14.66
						(B)DcHJJGTFDJSGJPPAPR(G)	130.22	1	Carbamidomethyl (+57)	1966.01	1	10.78
567	hypothetical protein, conserved [T. cruzi]	gi|70871170	65916	5.50349	0.0511571	(R)EAEEHVVDDSFJEYBEBTNJVR(E)	179.85	1		2650.28	1	18.77
						(R)AANEVHDJEEJEAJYAJSVR(E)	173.64	1		2242.17	1	16.75
607	chaperonin, putative [T. cruzi]	gi|70885659	63536	5.47	0.128492	(B)JFVTHDAATJJR(E)	78.07	0.99		1356.78	1	15.3
						(R)SJETJBTJVJBB(V)	61.39	0.97		1372.81	1	5.43
						(B)GTAJJESAEGJJSFSR(B)	138.11	1		1650.89	1	10.88
						(R)BEEEVmEEJJTNJHB(T)	61.8	0.95	Oxidation (+16)	1857.93	1	4.112
						(R)YAEASPGJDBYAVR(B)	78.02	0.99		1539.76	1	11.53
665	heat shock protein 60 kDa [T. cruzi]	gi|1495230	60317	5.40307	0.181495	(R)AVGVJJBSVAEBSR(B)	89.79	0.99		1456.79	1	-12.04
						(R)BVTSTENJVBVATJSAnGDEEJGR(J)	77.95	0.98	Deamidated (+1)	2532.26	1	-6.422
						(B)VSSJHTJJPAJNHVVR(T)	89.11	0.99		1756	1	-14.95
						(R)AAVBEGJVPGGGVAJJR(A)	71.04	0.98		1606.91	1	-11.35
						(B)AJDSJJGDSSJTADBR(T)	107.54	1		1661.81	1	-13.09
						(B)VJENNDVTVGYDABR(D)	145.75	1		1692.8	1	-13.56
666	heat shock protein 60 kDa [T. cruzi]	gi|1495230	59105	5.48257	0.302491	(B)AJEFBDPFENmGABJVR(B)	66.62	0.96	Oxidation (+16)	1980.96	1	-15.02
						(B)TNDJAGDGTTTSAVJVASVFSESJR(C)	243.4	1		2511.23	1	-9.575
						(R)AVGVJJBSVAEBSR(B)	80.97	0.99		1456.8	1	-9.161
						(R)BVTSTENJVBVATJSANGDEEJGR(J)	124.47	1		2531.27	1	-9.934
						(B)VSSJHTJJPAJNHVVR(T)	110.55	1		1756	1	-12.61
						(B)TAmmBDJAJFAGAR(J)	69.91	0.98	Oxidation (+16), Oxidation (+16)	1527.71	1	-16.02
						(R)GJJDGETSDYNR(E)	58.7	0.95		1339.6	1	-6.081
						(R)AAVBEGJVPGGGVAJJR(A)	93.58	1		1606.91	1	-10.11
						(B)AJDSJJGDSSJTADBR(T)	131.57	1		1661.81	1	-12.24
						(B)VJENNDVTVGYDABR(D)	145.41	1		1692.8	1	-11.49
674	heat shock protein 60 kDa [T. cruzi]	gi|1495230	59331	5.55509	0.181495	(R)NVJJEBSYGAPB(J)	99.78	1		1318.7	1	-1.172
						(R)AVGVJJBSVAEBSR(B)	89.8	0.99		1456.81	1	-0.03154
						(R)GYJSPYFVTDAB(A)	68.83	0.97		1360.67	1	-4.59
						(B)VSSJHTJJPAJNHVVR(T)	87.86	0.99		1756.02	1	0.4864
						(R)AAVBEGJVPGGGVAJJR(A)	67.51	0.98		1606.93	1	0.7804
						(B)AJDSJJGDSSJTADBR(T)	137.12	1		1661.83	1	-4.36
						(B)VJENNDVTVGYDABR(D)	130.75	1		1692.81	1	-2.981
781	hypothetical protein, conserved [T. cruzi]	gi|70883145	55544	6.49512	0.0961924	(R)JJJNYDVDPAR(J)	61.72	0.96		1288.71	1	17.58
						(R)JGFJGJGTESSTDNSAGSJJVR(G)	169.3	1		2194.17	1	14.47
						(B)JNVAAAJEBPVNJTR(E)	54.97	0.96		1608.97	1	15.94
787	vacuolar ATP synthase subunit B, putative [T. cruzi]	gi|70870795	54222	5.73501	0.0826613	(R)VFnGSGJPJDNGPPVJPEBYR(D)	102.71	1	Deamidated (+1)	2270.19	1	21.64
						(B)JPJFSGAGJPHNEJAABJVR(B)	63.99	0.97		2103.21	1	18.24
941	RAB GDP dissociation inhibitor alpha, putative [T. cruzi marinkellei]	gi|407410583	47162	6.14365	0.0674157	(R)NPYYGGESASJNJEBJYBB(F)	67.46	0.97		2174.01	1	-13.31
						(R)SHJYNVDJJPB(V)	63.35	0.96		1298.7	1	-11.82
942	guanine deaminase, putative [T. cruzi]	gi|70874663	47342	6.33194	0.108407	(B)FEPGYAFDSJVJDVDAR(S)	64.48	0.96		1913.93	1	3.111
						(B)VFDSEDSJEHJFBB(J)	60.92	0.95		1693.8	1	-2.271
						(B)JVYBSTSANJTBTWVGGR(J)	99.16	1		1981.02	1	0.8854
943	gelsolin, isoform CRA_a [Mus musculus]	gi|148676699	48373	5.29847	0.0240642	(B)TPSAAYJWVGAGASEAEB(T)	63.47	0.96		1807.86	1	-14.35
949	enolase [T. cruzi]	gi|407849788	47222	6.49512	0.130536	(R)GNPTVEVEVTTEJGVFR(S)	124.47	1		1847	1	27.15
						(B)HAGNAJPFBEFmJAPVB(A)	93.88	1	Oxidation (+16)	1886	1	19.48
						(R)SGETEDTYJADJVVGJGTGBJB(T)	134.17	1		2266.2	1	22.93
970	put. beta-actin (aa 27-375) [Mus musculus] gi|387083|gb|AAA37144.1| cytoplasmic beta-actin, partial [Mus musculus]	gi|49868	43876	5.30962	0.0974212	(R)VAPEEHPVJJTEAPJNPB(A)	82.93	0.99		1954.04	1	-11.23
						(B)SYEJPDGBVJTJGNER(F)	86.95	0.99		1790.89	1	-2.259
1070	asparagine synthetase A, partial [T. cruzi]	gi|348658746	45057	6.24268	0.191781	(R)VJPANJBFJHAEHJJB(M)	86.59	1		1843.1	1	21.89
						(B)YGAVFJJGJGGNJTSGEPHDJR(A)	96	1		2286.24	1	22.51
						(R)JJAGEFPBTJGGGJGBSR(J)	118.44	1		1801.01	1	26.4
1075	heat shock protein 70 [T. cruzi]	gi|205278868	43216	5.22315	0.0964778	(R)FEEJcGDJFR(G)	57.75	0.95	Carbamidomethyl (+57)	1285.61	1	17.41
						(B)VmBJVSDFFGGB(E)	77.24	0.99	Oxidation (+16)	1343.67	1	6.281
						(B)SBJFSTYADNBPGVHJBVFEGER(A)	127.18	1		2622.29	1	13.06
						(B)DcHJJGTFDJSGJPPAPR(G)	133.44	1	Carbamidomethyl (+57)	1966.01	1	9.964
1084	85 kDa protein [T. cruzi]	gi|162111	43288	5.08508	0.0965909	(R)YBSJTNBAVJGDESHJR(J)	130.73	1		1930.99	1	12.97
						(B)AEJVNNJGTJAR(S)	62.34	0.97		1270.73	1	17.75
						(R)JVJHJBEDBBEYJEER(R)	83.88	0.99		2042.08	1	10.36
						(B)DVTBEEYAAFYB(A)	94.6	1		1463.72	1	8.167
						(B)HFSVEGBJEFR(A)	83.71	0.99		1348.69	1	16.43
1218	A-X actin [Mus musculus]	gi|309090	40295	6.11018	0.0906667	(R)VAPEEHPVJJTEAPJNPB(A)	93.32	1		1954.09	1	12.16
						(B)SYEJPDGBVJTJGNER(F)	109.32	1		1790.92	1	17.9
1235	beta tubulin 1.9 [T. cruzi]	gi|18568139	36665	5.66248	0.0271493	(R)JNVYFDEATGGR(Y)	82.53	0.99		1341.64	1	-0.9287
1264	activated protein kinase C receptor, putative [T. cruzi]	gi|70882943	37636	5.95676	0.355346	(R)NSEEcEYGFPER(R)	63.51	0.97	Carbamidomethyl (+57)	1516.62	1	10.87
						(R)JEGHSAFVSDVAJSNNGDFAVSASWDHSJR(J)	87.33	0.99		3188.56	1	18.61
						(B)DVJSVTFSPDNR(B)	83.99	0.99		1349.69	1	14.78
						(R)GAHTDWVScVR(F)	76.37	0.99	Carbamidomethyl (+57)	1287.61	1	15.6
						(R)FSPSJETPJJVSGGWDNJVB(V)	110.05	1		2159.15	1	5.814
						(B)GHTNYJTSVTVSPDGSJcASSDBDGVAR(J)	62.76	0.95	Carbamidomethyl (+57)	2894.41	1	16.27
1278	succinyl-CoA ligase [GDP-forming] beta-chain, putative [T. cruzi]	gi|407849036	36851	6.29568	0.0933014	(R)VNJJYVTEAVTGJB(R)	73.74	0.98		1519.82	1	-32.6
						(B)JSFDDNAEFR(B)	63.4	0.97		1213.53	1	-18.17
						(R)EBJVAAFBJJTGDEB(V)	101.11	1		1661.82	1	-33.42
1294	85 kDa protein [T. cruzi]	gi|162111	36603	5.46025	0.0241477	(B)AJEJFEEJAENBEDYBB(F)	92.63	0.99		2069.05	1	2.491
1393	succinyl-CoA ligase [GDP-forming] beta-chain, putative [T. cruzi]	gi|407849036	33054	5.16876	0.0598086	(B)JSFDDNAEFR(B)	63.23	0.97		1213.52	1	-25.17
						(R)EBJVAAFBJJTGDEB(V)	81.47	0.99		1661.8	1	-47.15
1409	heat shock protein 70 [T. cruzi]	gi|205278868	29737	6.64017	0.102603	(R)TTPSYVAFTDTER(J)	82.99	0.99		1487.72	1	14.96
						(B)BAVVTVPAYFNDSBR(B)	89.81	0.99		1694.91	1	12.48
						(B)AVVTVPAYFNDSBR(B)	76.41	0.98		1566.81	1	13.57
						(R)JJNEPTAAAJAYGJDBVEDGBER(N)	112.77	1		2473.33	1	14.74
						(B)ATnGDTHJGGEDFDNR(J)	116.96	1	Deamidated (+1)	1719.74	1	13.57
1414	70 kDa heat shock protein [Trypanosoma rangeli]	gi|119394469	29832	6.22594	0.0239163	(B)ATnGDTHJGGEDFDNR(J)	96.53	1	Deamidated (+1)	1719.71	1	-3.816
1440	arginine kinase, putative [T. cruzi]	gi|407844351	28961	6.61088	0.0644258	(B)BJJDDHFJFB(E)	59.87	0.95		1275.65	1	-17.2
						(B)TFJVWVNEEDHJR(J)	60.32	0.95		1657.81	1	-11.79
1480	heat shock protein 70 [T. cruzi]	gi|205278868	29547	5.8689	0.12098	(R)TTPSYVAFTDTER(J)	85.85	0.99		1487.72	1	10.25
						(B)GDDBPVJBVBFR(G)	59.53	0.95		1401.77	1	12.81
						(B)BAVVTVPAYFNDSBR(B)	65.12	0.96		1694.9	1	7.82
						(B)AVVTVPAYFNDSBR(B)	75.51	0.98		1566.81	1	10.5
						(R)JJNEPTAAAJAYGJDBVEDGBER(N)	75.6	0.98		2473.32	1	12.35
						(B)ATnGDTHJGGEDFDNR(J)	125.4	1	Deamidated (+1)	1719.74	1	9.035
1488	heat shock 70 kDa protein, putative [T. cruzi]	gi|70876223	28915	5.61785	0.0952381	(B)ATAGDTHJGGEDFDNR(J)	60.9	0.96		1675.74	1	3.792
						(R)JVDYFATEFB(T)	76.26	0.98		1232.62	1	3.695
1612	hypothetical protein TCDM_14147 [T. cruzi Dm28c]	gi|557861434	23441	5.71967	0.166667	(R)JTSEJNJGHYJBTVNAAEB(F)	116.88	1		2101.06	1	-17.3
						(R)YPWJNEAJEPVVR(-)	64.62	0.96		1585.83	1	-6.209
1624	alpha tubulin [T. cruzi]	gi|1220545	22757	5.63877	0.059867	(R)AVFJDJEPTVVDEJR(T)	94.38	1		1715.91	1	-8.186
						(R)BJFHPEBJJSGB(E)	91.34	0.99		1396.74	1	-12.99
1674	peptide methionine sulfoxide reductase [T. cruzi strain CL Brener]	gi|71405176	19928	6.62343	0.214689	(B)VNYBBJJDFFFR(J)	96.12	1		1589.8	1	-10.03
						(R)SAJFYHDDBBJB(E)	90.49	0.99		1464.68	1	-19.42
						(R)JHVAEDYHBmYJEB(N)	79.43	0.99	Oxidation (+16)	1791.79	1	-26.38
aThe amino acid residues flanking the sequence are indicated in parenthesis
bThe amino acid residues with modification are indicated by lower case letter.
cThe amino acid residues of Leucine and Isoleucine are reported as J
dThe amino acid residues of Lysine and Glutamine are reported as B
